# Supplementary material for: Prebiotic organic compounds in samples of asteroid Bennu indicate heterogeneous aqueous alteration
Source: Proc Natl Acad Sci U S A. 2025 Nov 24;122(49):e2512461122. doi: 10.1073/pnas.2512461122 (PMC12704803; doi:10.1073/pnas.2512461122)
Supplement: Supplementary file 2 — Dataset S01 (XLSX) [file pnas.2512461122.sd01.xlsx]

## Sheet: Dataset S1
MeNP/Ph Calculations:						Naphthalene	2-Methylnaphthalene	1-Methylnaphthalene		Phenanthrene
Values used in Figure 2 and Figure S1						128.10 / 102.10-102.11	142.10 / 141.10-141.11	142.10 / 141.10-141.11		178.10 / 152.10-152.11
						Area	Area	Area		Area
						counts*min	counts*min	counts*min		counts*min
			Alkyl Naphthalene / Phenanthrere Ratio			MS Quantitation	MS Quantitation	MS Quantitation		MS Quantitation
Sample	Name	Petrologic Type	2MeNp/Ph	Σ C1MeNp/Ph		Naphthalene	2-Methylnaphthalene	1-Methylnaphthalene	Σ C1-Alkylnaphthalenes	Phenanthrene
20231017_Ningqian_1.89mg	Ningqian	C3-ung	0.78606	1.47797		19179	472290	415719	888009	600832
20231012_MIL_090657_1.24mg	MIL_090657	CR2	2.46909	3.90788		2401778	1584236	923168	2507404	641627
20231012_LAP_02342_0.78mg	LAP_02342	CR2	2.58372	4.14753		2345432	867221	524888	1392109	335648
20231012_GRA_95229_1.03mg	GRA_95229	CR2	2.73859	4.16936		1987877	1000002	522448	1522450	365152
20231012_090001_1.47mg	MIL_90001	CR2	2.6184	3.80026		553575	32078	14479	46557	12251
20231012_Murchison_1.28mg	Murchison	CM2	1.43022	2.21353		7574862	3765855	2062507	5828362	2633064
20231012_Mighei_1.02mg	Mighei	CM2	1.31301	2.12033		18926	2506235	1540996	4047231	1908771
20231012_LEW_90500_0.90mg	LEW_90500	CM2	1.96274	3.07693		2577225	1533004	870237	2403241	781052
20231012_LON_94101_1.81mg	LON_94101	CM2	3.29866	5.0897		3010691	1603448	870603	2474051	486090
20231012_EET_96029_0.89mg	EET_96029	CM2	1.73344	3.39592		39416	10626	10191	20817	6130
20231012_LEW_85311_1mg	LEW_85311	CM2	2.59068	4.27818		2505490	723086	470997	1194083	279110
20231012_Murchison_1.22mg	Murchison	CM2	1.4717	2.27778		4677236	2246739	1230596	3477335	1526632
20231012_Mighei_0.94mg	Mighei	CM2	1.57996	2.56328		28974	1966503	1223882	3190385	1244651
20231012_LEW_90500_1.24mg	LEW_90500	CM2	1.95333	3.07887		3747725	2105045	1212959	3318004	1077670
20231012_LON_94101_1.01mg	LON_94101	CM2	3.65838	5.77227		1619133	795006	459371	1254377	217311
20231012_Murchison_1.24mg	Murchison	CM2	1.77214	2.76249		4493021	2067606	1155472	3223078	1166730
20231012_Murray_2.67mg	Murray	CM2	1.33897	2.06214		9999	3098018	1673219	4771237	2313734
20231017_LON_94102,19_1.62mg	LON_94102,19	CM2	3.03158	4.92518		1740390	570092	356093	926185	188051
20231017_JBilet_Wiselwan_1.1mg	JBilet_Wiselwan	CM2	2.41963	5.04611		43793	15534	16862	32396	6420
Murch 1 mg	Murchison	CM2	1.41956	2.18809		3152371	1414074	765559	2179633	996134
Murchison Witness	Murchison	CM2	1.51713	2.4028		2899831	723242	422216	1145458	476718
1 mg Murchison	Murchison	CM2	1.51532	2.42481		2104082	971754	583241	1554995	641285
2.3 mg Murchison	Murchison	CM2	1.37314	2.14205		7054770	3598480	2014997	5613477	2620613
1 mg Murchison	Murchison	CM2	1.73802	2.726		6360063	2608559	1482841	4091400	1500883
Hillsborough	Hillsborough	CM2	1.70232	2.60175		341966	497091	262641	759732	292008
Winchcomb 1.7 mg	Winchcombe	CM2	3.08731	4.42386		1381352	1139554	493332	1632886	369109
1.45 mg Murchison	Murchison	CM2	1.51025	2.31241		2251201	1144211	607736	1751947	757628
Murchison CM2 88 Witness	Murchison	CM2	2.01266	3.06394		755645	289511	151222	440733	143845
Murchison CM2 55 Witness	Murchison	CM2	2.00739	3.06293		1119782	406058	213517	619575	202282
20231012_SCO_06043,8_1.26mg	SCO_06043,8	CM1	2.96293	4.99144		5823	368458	252258	620716	124356
20231012_MET_01070,34_2.04mg	MET_01070,34	CM1	5.75751	9.15639		8762	1736965	1025399	2762364	301687
20231012_ALH_83100_1.12mg	ALH_83100	CM1	5.10786	7.24065		1524043	2764990	1154528	3919518	541321
20231012_Orgueil_1.44mg	Orgueil	CI1	4.24991	6.60171		462693	174748	96701	271449	41118
20231012_Ivuna_1.02mg	Ivuna	CI1	6.34187	9.83905		498729	249223	137432	386655	39298
20231012_GRO_95577, 46_1.09mg	GRO_95577, 46	CR1	8.14561	13.5032		290370	161503	106224	267727	19827
TL 11i 1.2 mg Rerun	Tagish Lake	C2-ung (TL 11i)	1.71284	2.50369		359412	280919	129707	410626	164008
20231012_Tagish_Lake_11i_0.99mg	Tagish_Lake_11i	C2-ung (TL 11i)	2.23198	3.41357		305277	249497	132082	381579	111783
20231012_Tagish_Lake_11v_0.83mg	Tagish_Lake_11v	C2-ung (TL 11v)	4.657	6.98314		343710	140320	70089	210409	30131
TL 11v 1.75 mg Rerun	Tagish Lake	C2-ung (TL 11v)	3.51217	4.849		392519	185822	70729	256551	52908
TL 10a 2 mg Rerun	Tagish Lake	C2-ung (TL 10a)	6.09149	9.30065		99481	28831	15189	44020	4733
20231012_Tagish_Lake_10a_1.13mg	Tagish_Lake_10a	C2-ung (TL 10a)	6.95274	12.0992		89874	28395	21018	49413	4084
20231012_Tagish_Lake_11h_0.76mg	Tagish_Lake_11h	C2-ung (TL 11h)	7.89765	13.1772		73075	43445	29043	72488	5501
TL 11h 1.25 mg Rerun	Tagish Lake	C2-ung (TL 11h)	4.94381	7.51377		76677	40030	20809	60839	8097
TL 5b 1.25 mg Rerun	Tagish Lake	C2-ung (TL 5b)	7.69187	11.8949		460375	213434	116626	330060	27748
20231012_Tagish_Lake_5b_1.19mg	Tagish_Lake_5b	C2-ung (TL 5b)	13.4076	22.8139		318049	145204	101870	247074	10830
20231012_ESSEBI_1.42mg	ESSEBI	C2-ung (Essebi)	2.24326	3.7125		1213517	1387930	909034	2296964	618711
TARDA 3.7 mg	Tarda	C2-ung (Tarda)	5.07655	7.92498		688525	739846	415125	1154971	145738
OREX-800107-189 Aggregate	Aggregate	Aggregate	4.01784	6.62282		522551	864032	560199	1424231	215049
OREX-800055-112 Angular	Angular	Angular	5.17121	8.59971		452776	1291635	856349	2147984	249774
OREX-800088-107 Hummocky	Hummocky	Hummocky	5.92622	9.43442		358600	1130747	669379	1800126	190804
OREX-800023-102 Mottled	Mottled	Mottled	10.8896	16.9938		1105526	4780306	2679649	7459955	438980
OREX-800128-102	TAGSAM	Aggregate	4.97536	8.45413		356087	439916	307590	747506	88419
OREX-800128-103	TAGSAM	Aggregate	5.68044	9.63702		1235658	2126403	1481101	3607504	374338
OREX-800107-114	TAGSAM	Aggregate	5.80036	9.62859		471987	774905	511436	1286341	133596
